# Supplementary material for: Interferon-alpha-based immunotherapies in the treatment of B cell-derived hematologic neoplasms in today’s treat-to-target era
Source: Exp Hematol Oncol. 2017 Jul 14;6:20. doi: 10.1186/s40164-017-0081-6 (PMC5512936; doi:10.1186/s40164-017-0081-6)
Supplement: Supplementary file 1 — Additional file 1: Table S1. History of IFN-α treatment in human B cell malignancies. Abbreviations: IFN, interferon; ND, newly diagnosed; RR, relapsed and/or refractory; MCL, mantel cell lymphoma; SLL, small lymphocytic lymphoma; FL, follicular lymphoma; DLBCL, diffuse large B cell lymphoma; NHL, non-Hodgkin lymphoma; MALT, mucosa-associated lymphoid tissue; HL, Hodgkin lymphoma; pcMZL, primary cutaneous marginal zone lymphoma; CLL, chronic lymphocytic lymphoma; AITL, angioimmunoblastic T-cell lymphoma; PTCL, peripheral T cell lymphoma; DLCL, diffuse large cell lymphoma; MM, multiple myeloma; WM, Waldenstrom’s macroglobulinemia; NK, natural killer; LG, large granular; IL, interleukin; HDT, high dose treatment; ASCT, autologous stem cell transplant; ABSCT, autologous bone marrow or blood stem cell transplantation; PBSCT, peripheral blood stem cell transplantation; CHOP, cyclophosphamide, vincristine, doxorubicin, and prednisone; UA, unavailable; *IFN Dose: high-dose IFN (5 MIU/m2 daily), low-dose (3 MIU/m2/day, 3 times a week), intermediate-dose, between high and low doses. [file 40164_2017_81_MOESM1_ESM.xlsx]

## Sheet: Sheet1
Trial Year (Publication)	Cell Type	Lymphoma Subtypes	Lymphoma Stage	IFN Type	IFN Subtype	IFN Dose*	Single/Double Arm	IFN Usage	IFN Stage	PMID
(2013)	B + T	SLL, FL, MCL, DLBCL, Peripheral T-cell, high-grade B-NHL	RR	Recombinant	α-2b	Low	Double	IFN alone	Consolidation after HDT and ASCT	24105750
2009 (2013)	B	MCL	Stage IV; RR; 3rd relapse	Pegylated	α	Low	Single	IFN + immunochemotherapy	Salvage after 3rd relapse post allo-HCT	23994440
2000-2002 (2013)	B	FL	ND	Recombinant	α-2a	Low	Double	IFN + conventional chemotherapy +/- rituximab	Initial	23645690
(2013)	B	Conjunctival MALT	ND	Recombinant	α-2a	Low	Single	Intra-lesional IFN injections only	Salvage post-radiotherapy	23558211
(2012)	B	Conjunctival MALT	ND	Recombinant	α-2a	Low	Single	Intra-lesional IFN injections only	Initial	22226154
(2011)	B	FL	ND	Recombinant	α-2a	Intermediate-Low	Single	SC IFN injection only	Initial	22016291
1997-2000 (2012)	HL	HL	ND; Ann Arbor stage II/III/IV HL	Recombinant	α	Intermediate	Single	IFN + conventional chemotherapy +/- radiotherapy	Initial	22023528
(2010)	B + T	NHL and HL	-	Recombinant	α	Low	Double	IFN + rIL-2 vs control	Consolidation post-ASCT	20445353
(2009)	B	MM	ND, relapsed	Recombinant	α	Low	Double	IFN+dexamethasone vs. thalidomide+dexamethasone	Maintenance	19036082
(2006)	B	DLBCL, FL, Peripheral T-cell, Blastic NK cell, Anaplastic large T-cell	Relapsed	Recombinant	α	Low to Intermediate-Low	Single	IFN alone; Rituximab + IFN for patients with DLBCL	Salvage post-ASCT	17006454
(2006)	B	FL and non-FL	ND	Pegylated	α-2b	Low	Single	IFN + Rituximab	Initial	16923555
(2006)	B	Indolent or MCL	ND; stage III/IV	Recombinant	α-2a	Intermediate-Low	(1) Double (2) Single	(1) Conventional chemotherapy +/- Rituximab; (2) IFN maintenance for CR	(1) Initial (2) Maintenance	17420513
(2008)	B	Indolent lymphoma	ND, advanced stage	Recombinant	α-2a	Intermediate	Double	Rituximab +/- IFN	Maintenance	18203019
(2008)	B	FL	ND	Recombinant	α-2a	Low to Intermediate-Low	Double	IFN + conventional chemotherapy or R-chemotherapy + IFN	Initial	18799723
(2001)	B	DLBCL	RR	Recombinant	α	Low		IFN + Rituximab	Salvage	11713384
(2001)	B	FL	Relapsed; low-grade	Recombinant	α-2a		Single	IFN + Rituximab	Salvage	11532623
2007 (2015)	B	FL	ND	Recombinant	α-2a	Intermediate-Low	Double	Chemotherapy +/- rituximab +/- IFN maintenance	Maintenance	25804839
(2009)	B	FL	ND	Recombinant	α-2b	(1) Low (2) Low	(1) Double (2) Double	(1) Chemotherapy +/- IFN (2) IFN alone	(1) Initial (2) Maintenance	19626540
(2006)	B	pcMZL	ND	Recombinant	α-2a	Low	Single	Intra-lesional IFN injections only	Initial	16753871
1994-2001 (2006)	B	FL	ND	Recombinant	α	Low to Intermediate-Low	Double	IFN + conventional chemotherapy vs chemotherapy + HDT + ASCT	Initial	16835383
(2006)	HL	HL	Refractory	Recombinant	α	Low	Single	IFN alone	Maintenance post-ASCT	16915224
1994-1999 (2004)	NHL	Low-grade NHL	ND	Recombinant	α-2a	Low	Single	IFN + Fludarabine	Initial/consolidation	15590399
(2004)	B	FL	CR	Recombinant	α-2b	Low	Double	IFN alone	Maintenance	15512813
(2004)	B	DLBCL	CR	Recombinant	α-2b	Low	Double	IFN + conventional chemotherapy	Maintenance	15186737
(2004)	B	DLBCL	Refractory	Recombinant	α	Low	Single	IFN alone	Consolidation post-allo-HCT	15045825
(2003)	B	FL	ND	Recombinant	α-2b	Low	Single	IFN alone	Maintenance	12855623
1984-1994 (2001)	B	FL	ND; stage III/IV	Recombinant	α-2b	(1) Low (2) Low	(1) Double (2) Double	(1) Chlorambucil +/- IFN (2) IFN alone	(1) Initial (2) Maintenance	11437398
(2001)	B	FL	ND, advanced stage	Recombinant	α-2b		Double	COPP chemotherapy +/- IFN	Initial	11672513
(2001)	B	LBCL	ND	Recombinant	α-2a	Intermediate-High	Single	Perilesional IFN alone	Initial	11586018
(2002)	B	Low-grade NHL	previously treated and untreated	Recombinant	α-2a	(1) Low (2) Low	Single	(1) IFN + fludarabine chemotherapy (2) IFN alone	(1) Initial (2) Maintenance	12151972
(2000)	B	FL	Relapsed or Refractory; Low grade	Recombinant	α-2a	Low to Intermediate	Single	IFN + Rituximab	Salvage	10914705
(2000)	B + T	DLBCL, Peripheral T-Cell	Relapsed	Recombinant	α	Intermediate	Single	IFN alone	Salvage	10811506
(2000)	UA	NHL (stage III/IV)	ND	Recombinant	α-2b	Low	Double	IFN alone	Consolidation	10811664
(2000)	NHL	Intermediate and High Grade NHL	ND	Recombinant	α-2b	Intermediate	(1) Double (2) Single	(1) CHOP +/- IFN (2) IFN only	(1) Initial (2) Maintenance	11426633
(2001)	NHL	Aggressive NHL	ND	Recombinant	α-2b	Intermediate	Single	Conventional chemotherapy + IFN	Initial	11426554
(2001)	NHL	Conjunctival MALT	ND	Recombinant	α-2a	Low	Single	Intra-lesional IFN injections only	Initial	11237911
(2001)	B + T	DLBCL	ND	Recombinant	α-2b	Intermediate	Double	IFN alone	Maintenance	11168516
(2000)	NHL	Conjunctival MALT	ND	Recombinant	α-2b	Low	Single	Intra-lesional IFN injections only	Initial	10676800
(1999)	B	FL	ND	Recombinant	α-2b	Intermediate	Double	CHVP + IFN vs Fludarabine	Initial	10586336
(1999)	B + T	Malignant Lymphoma	Refractory	Recombinant	α-2b	Intermediate	Double	IFN alone	Maitenance post chemotherapy	10417049
(1999)	B	pcMZL	ND	Recombinant	α-2a	Intermediate-High	Single	IFN alone	Initial	10359136
1996 (1999)	B	Primary Cutaneous B-Cell	Relapse	Recombinant	α-2a	Low	Single	IFN alone	Salvage	10188159
(1998)	UA	Malignant Lymphoma	ND	Recombinant	α-2b	Intermediate	Double	IFN alone	Maintenance	27414082
(1997)	B	LG-NHL, B-CLL	Relapse	Recombinant	α	Low	Double	IFN alone	Maintenance after salvage	9293855
(1997)	NHL+ HL	Malignant Lymphoma	ND	Recombinant	α	Intermediate	Double (Historical control)	IFN + IL-2	Maintenance post-ABSCT	9166832
(1998)	NHL	Malignant Lymphoma	ND; Stage III/IV	Recombinant	α-2a	Low	Double	IFN alone	Maintenance	9440721
(1997)	B + T	AITL, PTCL, FL	ND	IFN-gamma		Low	Single	IFN + Cyclosporine	Consolidation post PBSCT	9440547
(1998)	B	FL	ND	Recombinant	α-2b	Intermediate	Double	(1) Chemotherapy +/- IFN (2) IFN alone	(1) Initial (2) Maintenance	9587113
(1998)	NHL	Low-grade NHL	ND	Recombinant	α-2b	(1) Low (2) Low	(1) Double (2) Double	(1) CVP chemotherapy +/- IFN (2) IFN alone	(1) Initial (2) Maintenance	9580385
(1996)	UA	Low-Grade Malignant Lymphoma	ND	Recombinant	α-2b	Intermediate	Double	IFN alone	Maintenance	8833409
(1997)	B	Borrelia burgdoferi-associated primary cutaneous B-cell lymphoma	ND	Recombinant	α-2a	Intermediate	Single	Intra-lesional IFN injections only	Initial	9039207
(1997)	UA	NHL	Relapsed or refractory; Low grade	Recombinant	α	Low	Single	Cyclosporine + IFN	Consolidation post-ASCT salvage	9028549
(1990)	UA	Indolent NHL	Relapsed or progressed while on chemotherapy	Recombinant	α-2a	Low vs High	Double	IFN (low) vs IFN (high)	Salvage	2296053
(1995)	UA	Low-grade lymphoma	Refractory	Recombinant	α-2b	Intermediate	Single	Chlorambucil + IFN +/- Radiotherapy	Salvage	8590892
(1991)	B	FL	ND; Stage III/IV	Recombinant	α-2b		(1) Double (2) Double	(1) Chlorambucil +/- IFN (2) IFN alone	(1) Initial (2) Maintenance	1799473
(1990)	UA	Low-grade NHL	Relapsed	Recombinant	α-2b	Intermediate	Single	IFN alone	Maintenance	2259919
1985 (1991)	B	FL	ND; Stage III/IV	Recombinant	α-2b	Low	(1) Double (2) Double	(1) Chlorambucil +/- IFN (2) IFN alone	(1) Initial (2) Maintenance	2049311
(1991)	UA	Low-grade NHL	ND	Recombinant	α-2b	Intermediate	(1) Double (2) Double	(1) Chlorambucil +/- IFN (2) IFN alone	(1) Initial (2) Maintenance	1799472
(1992)	UA	Low-grade NHL (stage III/IV)	ND	Recombinant	α-2a	Intermediate	Double	CHOP +/- IFN	Initial	1406835
(1992)	UA	DLCL	ND	Recombinant	α-2b	Intermediate	Double	IFN alone	Maintenance	1487412
(1991)	UA	NHL	Relapsed or Refractory	Recombinant	β	Intermediate	Double	IL-2 +/- IFN	Salvage	1504052
1982-1987 (1993)	UA	Low-grade NHL (stage IV)	ND; Stage IV	Natural	Alfa-n1	Low	Single	IFN alone	Maintenance	7682436
(1994)	UA	HL and NHL	Relapsed	Recombinant	α-2b	Low	Single	IFN	Maintenance post-ASCT	7964959
(1994)	NHL	Aggressive NHL	ND	Recombinant	α	Low	Single	IFN alone	Maintenance	7803297
(1994)	B	FL	Pre-treated and treatment naïve	Recombinant	α-2b	Low	Single	Cyclophosphamide + IFN	Initial and salvage	8107652
1986 (1993)	B	FL	ND	Recombinant	α-2b	Intermediate	Double	IFN vs chemotherapy	Consolidation after initial chemotherapy	8232429
(1986)	UA	Low grade NHL	Pre-treated and treatment naïve	Recombinant	α-2a	Low	Single	IFN alone	Initial	3757160
(1985)	UA	NHL and HL	Pre-treated	Natural	α	Low to high	Single	IFN alone	Initial	4027869
(1984)	UA	NHL	Refractory; Heavily pre-treated	Recombinant	Leukocyte A interferon	High	Single	Intramuscular IFN injection	Salvage	6482933
1985-1988 (2001)	B	moderately aggresive NHL (stage III/IV)	ND	Recombinant	α-2a	High	Double	CHOP +/- IFN	Initial	11455982
(1994)	NHL	B-CLL, LG-NHL	Second and third line therapy	Recombinant	α	Low	Double	IFN alone	Maintenance	15378949
1990 (1994)	B	MM	ND	Recombinant	α-2b	Low	(1) Double (2) Double	(1) Melphalan and Pred +/- IFN (2) IFN alone	(1) Initial (2) Maintenance	7522487
1985-1988（1990）	B	MM	ND	Recombinant	α-2b	Intermediate-High	Double	IFN alone	Maintenance	2184356
(1990)	WM	Immunoblastic lymphoma	Refractory	UA	α	UA	UA	UA	Salvage	1711503
(1994)	B	WM	ND	Recombinant	α-2b	Intermediate-High	Single	IFN alone	Initial	8069191
(1984)	B	MM	ND	Recombinant	Leukocyte A interferon	Low to high	Single	IFN alone	Initial	6548079
